# Supplementary material for: Scoping Review: Evaluation of Moringa oleifera (Lam.) for Potential Wound Healing in In Vivo Studies
Source: Molecules. 2022 Aug 28;27(17):5541. doi: 10.3390/molecules27175541 (PMC9457785; doi:10.3390/molecules27175541)
Supplement: Supplementary file 1 [file molecules-27-05541-s001.zip]

Archive with 3 entries (3 files):
- Table S1 PRISMA_2020_checklist_Scoping Review Evaluation of Moringa oleifera (Lam.) as potential wound healing in in vivo studies.pdf
- Table S2 Search Strategies Used.pdf
- Table S3_Qualitative, quantitative and standardization details of herbal interventions.pdf
